# Supplementary material for: Highly Sensitive Humidity Sensors Based on Polyethylene Oxide/CuO/Multi Walled Carbon Nanotubes Composite Nanofibers
Source: Materials (Basel). 2021 Feb 22;14(4):1037. doi: 10.3390/ma14041037 (PMC7927036; doi:10.3390/ma14041037)
Supplement: Supplementary file 1 [file materials-14-01037-s001.zip]

Archive with 1 entries (1 files):
- materials-1097603-supplementary.pdf
